# Supplementary material for: Probing Red Blood Cell Membrane Microviscosity Using Fluorescence Anisotropy Decay Curves of the Lipophilic Dye PKH26
Source: Int J Mol Sci. 2022 Dec 12;23(24):15767. doi: 10.3390/ijms232415767 (PMC9781149; doi:10.3390/ijms232415767)
Supplement: Supplementary file 1 [file ijms-23-15767-s001.zip]

Archive with 1 entries (1 files):
- ijms-2049807-supplementary.pdf
